# Supplementary material for: Digital multiplexed analysis of circular RNAs in FFPE and fresh non‐small cell lung cancer specimens
Source: Mol Oncol. 2022 Feb 10;16(12):2367–83. doi: 10.1002/1878-0261.13182 (PMC9208080; doi:10.1002/1878-0261.13182)
Supplement: Supplementary file 13 — Table S3. circRNA and mRNA candidates included in the nCounter panel. [file MOL2-16-2367-s012.xlsx]

## Sheet: Hoja1
Accession	Gene	Type of transcript
hsa_circ_0000264	CHST15	Circular RNA
hsa_circ_0039161	ITGAX	Circular RNA
hsa_circ_0002360	RUNX1	Circular RNA
hsa_circ_0006276	ANXA7	Circular RNA
hsa_circ_0004062	CHN1	Circular RNA
hsa_circ_0004417	LYPLAL1	Circular RNA
hsa_circ_0001320	FOXP1	Circular RNA
hsa_circ_0004777	SOX13	Circular RNA
hsa_circ_0003941	CLK1	Circular RNA
hsa_circ_0003148	LIN54	Circular RNA
hsa_circ_0001675	C1GALT1	Circular RNA
hsa_circ_0003655	SND1	Circular RNA
hsa_circ_0035654	USP3	Circular RNA
hsa_circ_0037007	CHD2	Circular RNA
hsa_circ_0009128	TXNDC11	Circular RNA
hsa_circ_0001998	FUT8	Circular RNA
hsa_circRNA_404643	PIK3C2B	Circular RNA
hsa_circ_0005066	SNX25	Circular RNA
hsa_circ_0008144	PDE5A	Circular RNA
hsa_circRNA_401977	NEDD4L	Circular RNA
hsa_circ_0006296	CHD1L	Circular RNA
hsa_circ_0063526	RANGAP1	Circular RNA
hsa_circ_0001623	BACH2	Circular RNA
hsa_circ_0006324	DENND1B	Circular RNA
hsa_circ_0005096	NUPL2	Circular RNA
hsa_circRNA_407081	MYBL1	Circular RNA
hsa_circRNA_406483	AASDH	Circular RNA
hsa_circRNA_404833	NUP98	Circular RNA
hsa_circ_0072088	ZFR	Circular RNA
hsa_circ_0039908	DUS2L	Circular RNA
hsa_circRNA_404458	RHD	Circular RNA
hsa_circ_0001806	CSPP1	Circular RNA
hsa_circ_0006349	TMEM39B	Circular RNA
hsa_circ_0080968	ADAM22	Circular RNA
hsa_circ_0000700	CHD9	Circular RNA
hsa_circRNA_406083	TASP1	Circular RNA
hsa_circRNA_400294	COL11A1	Circular RNA
hsa_circ_0008584	PTPRM	Circular RNA
hsa_circ_0000317	AHNAK	Circular RNA
hsa_circ_0001640	EPB41L2	Circular RNA
hsa_circRNA_405718	UHRF1	Circular RNA
hsa_circ_0002099	SEMA5A	Circular RNA
hsa_circ_0001845	NOL6	Circular RNA
hsa_circ_0000999	LOC100506142	Circular RNA
hsa_circRNA_404185	GNA14	Circular RNA
hsa_circ_0006411	PIK3R1	Circular RNA
hsa_circRNA_401977	NEDD4L	Circular RNA
hsa_circ_0000729	GAS8	Circular RNA
hsa_circ_0005962	YWHAZ	Circular RNA
hsa_circ_0086414	BNC2	Circular RNA
hsa_circ_0040809	BANP	Circular RNA
hsa_circ_0003958	HIBADH	Circular RNA
hsa_circ_0005139	RDH11	Circular RNA
F-circEA3	EML4-ALK	Circular RNA
F-circEA1	EML4-ALK	Circular RNA
hsa_circ_0013958	ACP6	Circular RNA
hsa_circ_0043256	ACACA	Circular RNA
hsa_circ_0012673	DHCR24	Circular RNA
hsa_circ_0021592	HIPK3	Circular RNA
hsa_circ_0000064	B4GALT2	Circular RNA
circ_001569	RUSC2	Circular RNA
hsa_circ_0049627	FARSA	Circular RNA
hsa_circ_0006916	HOMER1	Circular RNA
hsa_circ_0001495	CCNB1	Circular RNA
hsa_circ_0000566	VRK1	Circular RNA
hsa_circ_0001238	CCDC134	Circular RNA
hsa_circ_0007037	ZCCHC6	Circular RNA
hsa_circ_0141539	C1ORF116	Circular RNA
hsa_circ_0001083	PMS1	Circular RNA
hsa_circ_0006151	DNA2	Circular RNA
hsa_circ_0004458	PSD3	Circular RNA
hsa_circ_0000847	SMAD2	Circular RNA
hsa_circ_0000994	SLC8A1	Circular RNA
hsa_circ_0001535	FAM13B	Circular RNA
hsa_circ_0000591	MGA	Circular RNA
hsa_circ_0001380	UBXN7	Circular RNA
hsa_circ_0000437	CORO1C	Circular RNA
hsa_circ_0001445	SMARCA5	Circular RNA
NM_018955.2	UBB	Linear RNA
NM_001256799.1	GAPDH	Linear RNA
NM_014763.3	MRPL19	Linear RNA
NM_006503.2	PSMC4	Linear RNA
NM_001002.3	RPLP0	Linear RNA
NM_005877.5	SF3A1	Linear RNA
NM_005734	HIPK3	Linear RNA
NM_001101800	FAM13B	Linear RNA
NM_001080541	MGA	Linear RNA
NM_015562	UBXN7	Linear RNA
